# Supplementary material for: Surface Chelation Enabled by Polymer-Doping for Self-Healable Perovskite Solar Cells
Source: Nanomaterials (Basel). 2022 Sep 9;12(18):3125. doi: 10.3390/nano12183125 (PMC9501477; doi:10.3390/nano12183125)
Supplement: Supplementary file 1 [file nanomaterials-12-03125-s001.zip]

Archive with 1 entries (1 files):
- nanomaterials-1890271-supplementary.pdf
